# Supplementary material for: An Innovative Fluid Dynamic System to Model Inflammation in Human Skin Explants
Source: Int J Mol Sci. 2023 Mar 27;24(7):6284. doi: 10.3390/ijms24076284 (PMC10094544; doi:10.3390/ijms24076284)
Supplement: Supplementary file 1 [file ijms-24-06284-s001.zip]

Archive with 1 entries (1 files):
- ijms-2165487-supplementary.pdf
